# Supplementary material for: Reference Gene Selection for RT-qPCR Analysis of Flower Development in Chrysanthemum morifolium and Chrysanthemum lavandulifolium
Source: Front Plant Sci. 2016 Mar 11;7:287. doi: 10.3389/fpls.2016.00287 (PMC4786574; doi:10.3389/fpls.2016.00287)
Supplement: Table S1 — The Ct value of primers. [file Table1.XLSX]

## Sheet: Sheet1
Ct value of primers
			Actin	EF-1a	MTP	PP2A	SAND	TUB	UBQ	PGK	F-box
set1		S1	26.87	21.24	23.58	24.55	25.04	21	18.43	25.23	24.27
		S2	27.23	22.77	25.2	25.02	26.05	21.75	19.93	26.47	25.38
		S3	26.77	22.36	24.17	24.38	25.16	21.48	18.83	25.85	24.23
		S4	26.86	22.97	23.8	24.58	25.41	22.21	19.3	26.11	24.84
		S5	26.56	22.93	23.38	25.22	25.53	21.43	18.8	26.33	25.64
		S6	27.04	23.37	24.03	25.42	26.11	22.14	19.26	27.31	26.54
		B	26.45	22.55	24.41	25.18	25.91	22.07	19.89	26.56	25.94
		R1	27.43	23.55	24.24	24.06	26.62	22.67	20.17	27.33	26.38
		R2	28.58	23.27	24.86	24.97	26.54	22.7	19.26	26.3	26.25
		D1	26.72	22.69	22.78	25.24	25.59	22.25	19.71	26.32	24.95
		D2	27.14	23.02	23.47	24.71	25.3	22.12	19	26.02	24.52
		D3	28.2	24.92	24.22	25.21	27.24	22.93	19.49	28.25	27.64
set2	LC1	LR1	26.59	20.62	24.73	24.32	24.89	21.03	18.68	25.81	24.92
		LR2	26.72	20.5	24.3	23.74	24.58	19.82	18.21	25.35	24.28
		LR3	29.45	23.04	26.84	25.53	27.25	21.67	20.29	27.96	26.56
		LD1	28.6	22.42	25.68	26.21	26.58	22.65	20.11	27.6	26.28
	LC2	LR1	26.74	22.03	25.71	25.04	26.69	22.5	19.68	27.21	26.02
		LR2	27.64	22.29	25.66	25.15	26.64	22.13	19.4	27.36	26.05
		LR3	27.75	22.14	25.59	25.02	26.28	21.25	19.05	27.27	25.66
		LD1	25.63	20.64	22.77	24.02	23.74	20.06	17.15	24.74	23.12
	LC3	LR1	29.09	22.68	26.92	25.71	27.82	22.16	20.67	28.42	26.58
		LR2	28.23	21.75	25.44	25.21	26.5	20.94	19.6	27.33	25.24
		LR3	27.58	21.29	25.1	23.53	25.96	20.16	19	26.76	24.59
		LD1	27.11	22.09	25.6	25.27	26.47	22.4	20.26	27.9	26.1
	LC4	LR1	27.52	21.49	25.32	24.71	26.08	22.25	19.15	27.25	25.15
		LR2	25.29	19.97	23.34	22.99	23.79	20.02	16.93	25.11	22.81
		LR3	26.45	21.21	24.45	24.13	25.13	20.67	17.98	26.3	24.13
		LD1	26.31	20.94	23.55	24.16	24.98	21.64	18.26	25.77	24.03
set3	PC1	SS1	28.41	23.18	24.38	24.74	26.12	23.82	19.75	27.29	26.53
		SR1	30.01	23.51	26.51	27.18	26.85	24	21.39	28.6	27.19
		SD1	28.67	23.34	25.15	27.25	27.1	23.37	19.97	28.16	26.81
	PC2	SS1	29.58	21.88	25.29	26.16	26.45	23.21	20.56	27.94	26.4
		SR1	28.46	22.07	25.28	25.2	26.71	22.1	20.92	28.05	26.42
		SD1	25.97	19.41	22.08	23.18	23.6	20.3	17.7	24.61	23
	PC3	SS1	28.1	23.45	23.92	27.15	26.29	24.11	20.15	28.02	26.29
		SR1	27.45	21.39	23.26	24.39	24.63	21.25	18.85	26.17	24.18
